# Supplementary material for: Genotypic and Environmental Effects on the Volatile Chemotype of Valeriana jatamansi Jones
Source: Front Plant Sci. 2018 Jul 10;9:1003. doi: 10.3389/fpls.2018.01003 (PMC6048435; doi:10.3389/fpls.2018.01003)
Supplement: Supplemental Table 2 — Volatile compounds in the populations. [file Table_2.xls]

## Sheet: Supplemental Table 1
No.	Genotype 1				Genotype 2										Genotype 1				Genotype 2
	FY-W		PX-W		GJ-W		YL-W		DD-W		SY-W		DY-W		FY-G		PX-G		GJ-G		YL-G		DD-G		SY-G		DY-G
	Mean	SD	Mean	SD	Mean	SD	Mean	SD	Mean	SD	Mean	SD	Mean	SD	Mean	SD	Mean	SD	Mean	SD	Mean	SD	Mean	SD	Mean	SD	Mean	SD
1	7390000	4200000	9070000	2180000	N		N		N		N		N		14100000	8080000	11000000	7130000	N		N		N		N		N
2	N		N		N		N		N		N		N		N		N		N		N		9590000	6360000	N		N
3	28300000	10700000	45000000	18200000	27700000	9080000	24400000	7160000	21900000	11500000	21400000	8030000	23100000	15100000	28200000	6070000	N	7730000	42600000	11700000	25900000	3370000	33100000	9750000	26400000	8140000	18300000	5980000
4	N		N		N		N		N		N		N		N		15200000	13200000	19400000	11500000	N		20800000	20900000	N		N
5	33700000	10700000	39400000	6300000	20200000	13200000	38300000	12100000	31900000	6200000	32100000	7690000	32100000	3080000	54300000	9470000	41300000	7880000	37400000	5940000	32300000	17600000	35400000	5950000	42700000	4530000	47400000	4750000
6	N		N		N		N		N		N		N		5760000	3060000	N		N		N		N		N		N
7	130000000	127000000	171000000	191000000	464000000	158000000	449000000	96100000	235000000	143000000	378000000	133000000	284000000	107000000	N		N		50800000	67300000	N		98500000	103000000	204000000	126000000	124000000	128000000
8	N		N		N		N		N		N		N		N		N		N		N		28200000	19100000	N		N
9	N		N		N		N		N		N		N		N		N		N		84900000	48700000	N		111000000	62200000	N
10	628000000	436000000	439000000	273000000	811000000	706000000	1450000000	1000000000	N		1340000000	840000000	542000000	207000000	N		N		N		N		N		N		513000000	477000000
11	N		N		N		N		N		N		227000000	32500000	N		N		N		N		893000000	1090000000	N		202000000	128000000
12	N		80100000	52800000	N		N		N		N		N		N		131000000	94500000	N		N		N		N		N
13	N		N		N		N		N		N		N		N		54800000	34100000	N		N		35500000	26600000	N		N
14	N		N		N		N		19200000	19100000	26600000	32800000	36600000	6910000	N		N		35900000	15800000	46000000	24800000	42900000	19800000	50900000	48500000	35100000	16100000
15	19700000	13800000	17700000	13700000	44000000	58300000	13500000	15100000	11800000	9210000	7750000	10100000	18300000	11500000	N		N		N		N		N		N		N
16	N		17400000	15700000	N		N		N		N		N		13600000	9860000	29300000	18900000	N		N		13900000	9550000	N		14600000	9630000
17	N		39700000	25200000	N		15900000	14700000	N		16600000	28600000	17500000	11900000	N		N		N		N		N		N		N
18	N		N		N		N		N		N		N		8440000	8250000	18800000	11300000	68700000	45700000	40400000	21600000	41900000	23600000	61300000	27700000	22300000	9460000
19	N		N		N		N		N		N		51600000	34500000	29000000	16000000	51600000	19100000	37700000	26900000	32400000	27500000	37500000	13200000	N		21900000	13000000
20	N		N		N		N		N		N		N		N		N		N		N		24200000	9900000	18600000	18600000	N
21	17200000	15400000	19800000	8940000	10300000	9380000	12500000	14300000	11000000	6180000	14000000	14300000	27800000	13100000	14000000	6240000	30300000	14500000	44600000	20900000	44100000	19300000	55900000	29200000	27100000	19600000	29100000	8790000
22	N		N		N		N		13100000	11100000	23700000	25200000	21100000	3180000	N		N		30300000	21500000	37300000	20300000	92100000	44600000	46200000	57100000	34300000	19700000
23	N		15100000	10400000	N		N		N		N		N		N		N		N		N		N		N		N
24	11400000	8500000	13100000	2060000	14400000	10800000	13900000	9390000	16900000	11900000	18300000	13100000	16600000	4640000	12000000	6700000	35700000	26100000	21000000	22400000	36400000	16100000	22600000	7560000	24100000	12100000	17800000	7180000
25	N		N		N		N		N		N		N		N		N		N		N		N		N		23600000	17900000
26	N		43000000	30800000	N		N		N		N		N		57200000	18000000	49800000	31800000	N		N		N		N		N
27	N		12600000	11200000	N		N		N		N		N		N		N		N		N		N		N		N
28	N		N		N		N		N		N		N		N		N		N		N		21700000	14800000	N		N
29	N		N		18400000	13700000	73200000	85400000	N		95600000	111000000	33000000	19300000	45100000	24000000	79300000	117000000	1130000000	709000000	300000000	315000000	460000000	488000000	1320000000	527000000	44300000	18800000
30	N		N		N		17800000	12100000	N		9840000	6250000	9850000	3680000	20000000	11900000	13900000	6090000	22500000	16800000	35900000	13700000	34500000	12200000	41200000	10200000	18600000	5590000
31	N		N		N		N		N		N		379000000	275000000	233000000	188000000	207000000	142000000	N		N		255000000	275000000	487000000	169000000	479000000	210000000
32	N		N		N		882000000	510000000	N		N		N		N		N		N		N		N		N		N
33	N		N		217000000	162000000	178000000	94600000	149000000	138000000	N		94500000	46300000	N		N		251000000	110000000	289000000	72300000	N		N		169000000	33100000
34	N		N		60000000	21800000	48700000	31800000	N		N		N		28600000	20100000	N		N		N		N		N		33500000	25300000
35	N		N		N		N		N		N		N		N		N		N		N		N		78300000	48500000	N
36	N		N		N		N		N		N		N		N		N		64100000	38800000	96700000	60900000	181000000	134000000	62000000	56900000	N
37	N		N		N		N		N		N		N		31700000	24700000	76600000	71500000	69900000	53200000	116000000	66200000	96700000	36100000	N		99900000	51400000
38	19700000	13300000	N		N		N		42800000	41300000	54700000	37700000	40800000	12800000	N		N		N		N		N		N		N
39	22200000	9330000	28600000	14500000	25900000	16400000	30800000	10100000	24800000	20600000	29700000	12900000	12200000	9230000	30100000	11900000	29600000	10600000	36300000	18400000	43200000	11400000	34300000	9360000	53600000	15000000	27200000	9110000
40	161000000	113000000	99100000	80100000	164000000	147000000	245000000	175000000	439000000	196000000	616000000	397000000	332000000	67700000	125000000	54700000	115000000	90700000	532000000	354000000	734000000	359000000	683000000	359000000	804000000	489000000	725000000	372000000
41	N		N		N		N		N		N		N		N		N		N		N		N		26400000	20800000	N
42	N		N		N		N		43700000	32200000	N		N		31900000	19100000	50100000	36600000	60900000	37500000	N		54600000	14100000	66400000	44400000	N
43	N		N		N		N		N		N		N		N		N		N		N		26200000	17100000	N		N
44	N		N		N		N		N		N		N		134000000	159000000	389000000	242000000	N		N		259000000	78300000	249000000	179000000	97100000	57800000
45	103000000	41200000	96900000	33800000	43700000	32500000	N		65400000	40200000	66000000	48100000	N		102000000	43300000	127000000	45400000	N		N		200000000	60600000	119000000	76800000	N
46	110000000	44100000	72300000	47000000	133000000	91200000	180000000	147000000	291000000	110000000	361000000	263000000	214000000	12300000	108000000	46500000	154000000	86000000	354000000	179000000	504000000	310000000	877000000	545000000	466000000	361000000	336000000	113000000
47	N		N		N		N		87200000	29100000	65900000	32800000	N		N		N		N		N		N		N		N
48	N		N		N		N		N		N		N		N		N		87300000	56300000	115000000	48300000	73000000	54700000	99700000	66400000	65100000	34100000
49	N		N		N		N		N		N		N		N		76500000	61300000	N		N		N		N		407000000	232000000
50	N		468000000	209000000	N		347000000	288000000	N		N		687000000	803000000	794000000	452000000	713000000	589000000	282000000	89000000	1010000000	852000000	1100000000	386000000	N		N
51	183000000	118000000	N		340000000	281000000	400000000	292000000	631000000	211000000	678000000	326000000	453000000	89000000	140000000	83300000	135000000	103000000	651000000	368000000	890000000	572000000	1430000000	1010000000	775000000	583000000	581000000	226000000
52	N		N		0		N		N		N		N		N		141000000	119000000	N		N		N		N		854000000	521000000
53	604000000	299000000	283000000	220000000	903000000	732000000	915000000	606000000	1680000000	554000000	1530000000	756000000	1270000000	81600000	315000000	205000000	207000000	160000000	1720000000	897000000	2020000000	1060000000	2850000000	1500000000	1850000000	1310000000	1350000000	733000000
54	121000000	56800000	107000000	54600000	157000000	109000000	193000000	124000000	326000000	109000000	337000000	167000000	N		134000000	65200000	152000000	76000000	318000000	174000000	488000000	345000000	795000000	499000000	407000000	302000000	324000000	99400000
55	290000000	122000000	181000000	117000000	309000000	234000000	323000000	229000000	549000000	189000000	543000000	249000000	434000000	45400000	174000000	87000000	180000000	127000000	518000000	279000000	741000000	438000000	1740000000	1130000000	657000000	476000000	475000000	174000000
56	N		N		N		N		N		N		N		N		33100000	22800000	N		N		N		N		N
57	176000000	101000000	N		244000000	183000000	292000000	202000000	512000000	204000000	555000000	269000000	357000000	38500000	N		116000000	93900000	507000000	295000000	712000000	487000000	1340000000	946000000	633000000	497000000	504000000	241000000
58	526000000	307000000	214000000	255000000	704000000	618000000	821000000	736000000	1520000000	674000000	1690000000	884000000	994000000	131000000	381000000	272000000	436000000	333000000	1680000000	970000000	2280000000	1640000000	4490000000	2800000000	2000000000	1500000000	1610000000	709000000
59	170000000	74800000	106000000	79400000	146000000	105000000	169000000	119000000	309000000	127000000	335000000	166000000	221000000	36800000	114000000	58700000	121000000	86600000	288000000	172000000	415000000	304000000	1260000000	912000000	359000000	279000000	284000000	123000000
60	N		N		N		N		N		N		73700000	48500000	N		N		N		135000000	125000000	771000000	721000000	N		N
61	N		N		N		N		N		N		N		N		N		N		N		58800000	54000000	N		N
62	N		N		N		N		204000000	135000000	224000000	84300000	N		N		N		162000000	94000000	195000000	156000000	478000000	267000000	169000000	125000000	151000000	114000000
63	N		N		N		N		N		N		N		N		N		N		N		105000000	52700000	N		N
64	N		N		N		N		N		N		N		N		N		N		N		96900000	1.0745e+08	N		N
